# Supplementary material for: Biogas slurry application alters soil properties, reshapes the soil microbial community, and alleviates root rot of Panax notoginseng
Source: PeerJ. 2022 Jul 26;10:e13770. doi: 10.7717/peerj.13770 (PMC9336633; doi:10.7717/peerj.13770)
Supplement: Supplemental Information 5 [file peerj-10-13770-s005.txt]

>OTU_1
GAAATGCGATACGCAATGCGAATTGCAGAACCGTGAGTCATCAGATTtttGAACGCAAGTGGCGGTGGTTTCGGCCATCA
TGTTTGTTTCAGTgtgtTCGGTTAATTGCATCAAAGAAGTTAATGTGACTGAAGCGATTCTTTCACAAAATACGAATCAG
TGTCAGCTATAAGGCATTAGACGAATCAGTCACTAAATTGGTGATAGTCGGCTAAGTGCGTGTAGTTGTAAAGCGCTGAT
TGAGAACAATTTATCCAATCATAACACCTGAAAGAAGCAAGAATACCCGCTGAACTTAA
